# Supplementary material for: Whole-Genome Sequencing for Drug Resistance Profile Prediction in Mycobacterium tuberculosis
Source: Antimicrob Agents Chemother. 2019 Mar 27;63(4):e02175-18. doi: 10.1128/AAC.02175-18 (PMC6496161; doi:10.1128/AAC.02175-18)
Supplement: Supplemental file 2 [file AAC.02175-18-s0002.xlsx]

## Sheet: 2018_MS_WGS_DST_study_supplemen
Supplementary table S3 Summary data of the M. tuberculosis strains analysed in this study
Genome_IDF	IMM_Nr	Accession_Nr	Project	Country_of_isolation	rpoB_mut	ethA_mut	STRrrs_mut	AMKrrs_mut	CAPrrs_mut	inhA_mut	katG_mut	gyrA_mut	rpsL_mut	gidB_mut	eis_mut	tlyA_mut	embB_mut	inhApr_mut	eisPro_mut	pncA_mut	pncApr_mut
G07233	2013176446	SRR7517785;SRR7517756	Control	Switzerland	p.Leu452Pro	wt	wt	wt	wt	wt	p.Ser315Thr	wt	wt	wt	wt	wt	wt	wt	wt	wt	wt
G07260	ATCC35801	SRR7517711	Control	Switzerland	wt	wt	wt	wt	wt	wt	wt	wt	wt	wt	wt	wt	wt	wt	wt	wt	wt
G07261	ATCC27294	SRR7517712	Control	Switzerland	wt	wt	wt	wt	wt	wt	wt	p.Gln21Glu	wt	wt	wt	wt	wt	wt	wt	wt	wt
G07278	2014186004	SRR7517826;SRR7517833	Control	Switzerland	p.Ser450Leu	wt	wt	wt	wt	wt	p.Ser315Thr	p.Asp94Ala	p.Lys88Arg	wt	wt	wt	p.Met306Ile	n.1673425C>T	n.2715346G>A	p.Thr142Arg	wt
G03157	2014670005	SRR3724811	Test	Peru	wt	wt	wt	wt	wt	wt	wt	wt	wt	wt	wt	wt	wt	wt	wt	wt	wt
G03158	2014670006	SRR3724984	Test	Peru	wt	wt	wt	wt	wt	wt	wt	wt	wt	wt	wt	wt	wt	wt	wt	wt	wt
G03159	2014670008	SRR3724960	Test	Peru	wt	wt	wt	wt	wt	wt	wt	wt	wt	wt	wt	wt	wt	wt	wt	wt	wt
G03160	2014670010	SRR3724973	Test	Peru	wt	wt	wt	wt	wt	wt	wt	wt	wt	wt	wt	wt	wt	wt	wt	wt	wt
G03161	2014670011	SRR7517800;SRR3724676	Test	Peru	p.Val695Leu	wt	wt	wt	wt	wt	wt	wt	wt	wt	wt	wt	wt	wt	wt	wt	wt
G03162	2014670012	SRR3724982	Test	Peru	wt	wt	wt	wt	wt	wt	wt	wt	wt	wt	wt	wt	wt	wt	wt	wt	wt
G03163	2014670013	SRR3724972	Test	Peru	wt	p.Gly423Arg	wt	wt	wt	wt	wt	wt	wt	wt	wt	wt	wt	wt	wt	wt	wt
G03164	2014670014	SRR3724976	Test	Peru	p.Ala692Thr	wt	wt	wt	wt	wt	wt	wt	wt	wt	wt	wt	wt	wt	wt	wt	wt
G03165	2014670016	SRR3724983	Test	Peru	wt	p.Thr453Ile	wt	wt	wt	wt	wt	wt	wt	p.Leu108Arg	wt	wt	wt	wt	wt	wt	wt
G03167	2014670018	SRR3724771	Test	Peru	p.Ala686Thr	wt	wt	wt	wt	wt	wt	wt	wt	wt	wt	wt	wt	wt	wt	wt	wt
G03168	2014670020	SRR3724966	Test	Peru	wt	wt	wt	wt	wt	wt	wt	wt	wt	wt	wt	wt	wt	wt	wt	wt	wt
G03229	2014670083	SRR3724953	Test	DRC	wt	wt	wt	wt	wt	wt	wt	wt	wt	wt	wt	wt	wt	wt	wt	wt	wt
G03230	2014670084	SRR7517759;SRR3724757	Test	DRC	wt	wt	wt	wt	wt	wt	wt	wt	wt	wt	wt	wt	wt	wt	wt	wt	wt
G03231	2014670085	SRR3724817	Test	DRC	wt	wt	wt	wt	wt	wt	wt	wt	wt	p.Leu35fs	wt	wt	wt	wt	wt	wt	wt
G03232	2014670086	SRR3724946	Test	DRC	wt	wt	wt	wt	wt	wt	wt	wt	wt	wt	p.Tyr113Ser	wt	wt	wt	wt	wt	wt
G03236	2014670092	SRR3724755	Test	DRC	wt	wt	wt	wt	wt	wt	wt	wt	wt	wt	wt	wt	wt	wt	wt	wt	wt
G03237	2014670093	SRR3724809	Test	DRC	wt	wt	wt	wt	wt	wt	wt	wt	wt	wt	wt	wt	wt	wt	wt	wt	wt
G04030	2014670122	SRR3724660	Test	DRC	p.Ser450Leu	wt	wt	wt	wt	wt	p.Ser315Thr	wt	wt	p.Ala200Glu	wt	wt	p.Met306Val	wt	wt	p.Asp12Ala	wt
G04031	2014670123	SRR3724950	Test	DRC	p.His445Asp	wt	wt	wt	wt	wt	p.Ser315Thr	wt	wt	wt	p.Pro342Leu	wt	wt	wt	wt	wt	wt
G04032	2014670114	SRR3724799	Test	DRC	p.Ser450Leu	wt	wt	wt	wt	wt	p.Ser315Thr	p.Val372Ala	wt	p.Cys191Arg	wt	wt	p.Met306Val	wt	wt	p.Ala146Thr	wt
G04033	2015670041	SRR3724807	Test	Ivory_Coast	p.Leu452Pro	wt	wt	wt	wt	wt	p.Ser315Thr	wt	wt	wt	wt	wt	p.Gly406Asp	n.1673432T>C	wt	wt	wt
G04034	2015670078	SRR7517808;SRR5535684	Test	Ivory_Coast	p.His445Asp	wt	wt	wt	wt	wt	p.Ser315Thr	wt	wt	wt	wt	wt	p.Met306Ile;p.Asp328Gly	n.1673432T>C	wt	p.Gly101*	wt
G04035	2015670042	SRR7517807;SRR3724956	Test	Ivory_Coast	p.Asp435Val	p.Leu136Arg	wt	wt	wt	wt	p.Ser315Thr	wt	wt	wt	wt	wt	p.Met306Ile	n.1673432T>A	wt	p.His57Tyr	wt
G04037	2015670047	SRR3724803	Test	Ivory_Coast	p.Asp435Val	p.Leu136Arg	wt	wt	wt	wt	p.Ser315Thr	wt	wt	wt	wt	wt	p.Met306Ile;p.Gly406Ala	n.1673432T>A	n.2715342C>T	wt	wt
G04038	2015670048	SRR3724818	Test	Ivory_Coast	p.Ser450Leu	wt	wt	wt	wt	wt	p.Pro232Arg	wt	wt	wt	wt	wt	wt	wt	wt	wt	wt
G04039	2015670050	SRR3724965	Test	Ivory_Coast	p.Asp435Val	wt	wt	wt	wt	wt	p.Ser315Thr	wt	wt	wt	wt	wt	wt	n.1673432T>C	wt	wt	wt
G04041	2015670052	SRR7517733;SRR3724971	Test	Ivory_Coast	p.His445Tyr	wt	wt	wt	wt	wt	p.Ser315Thr	wt	wt	wt	wt	wt	p.Met306Val	wt	wt	wt	wt
G04042	2015670054	SRR3724928	Test	Ivory_Coast	p.Asp435Val	p.Gln246Arg	wt	wt	wt	wt	p.Ser315Thr	wt	wt	wt	wt	wt	p.Gln497Arg	wt	wt	p.Val157Gly	wt
G04057	2014670117	SRR3724951	Test	DRC	p.Ser450Leu	p.Gln165Pro	wt	wt	wt	wt	p.Ser315Thr	wt	wt	p.Gly73Glu	wt	wt	p.Met306Val	wt	wt	p.His71Arg	wt
G04111	2015670149	SRR3725012	Test	Thailand	p.Ser450Leu	p.Ser214fs	wt	wt	wt	wt	p.Ser315Thr	wt	p.Lys43Arg	wt	wt	wt	wt	wt	wt	wt	wt
G04118	2015670158	SRR3725356	Test	Thailand	wt	wt	wt	wt	wt	wt	wt	wt	p.Lys43Arg	wt	wt	wt	wt	wt	wt	wt	wt
G04122	2015670164	SRR7517746;SRR3725360	Test	Thailand	wt	wt	wt	wt	wt	wt	wt	wt	wt	wt	wt	wt	wt	wt	wt	wt	wt
G04123	2015670165	SRR7517743;SRR3725359	Test	Thailand	wt	p.Pro334Ala	wt	wt	wt	wt	wt	wt	p.Lys43Arg	wt	wt	wt	wt	wt	wt	wt	wt
G04169	2015670059	SRR3724662	Test	Ivory_Coast	p.Asp435Val	p.Leu136Arg	wt	wt	wt	wt	p.Ser315Thr	wt	wt	wt	wt	wt	p.Gln497Arg	n.1673432T>A	wt	wt	wt
G04171	2015670061	SRR3724998	Test	Ivory_Coast	p.Ser450Leu	p.Met1?	wt	wt	wt	wt	p.Ser315Thr	wt	wt	p.Leu35fs	wt	wt	p.Met306Ile	wt	wt	p.Gly108Arg	wt
G04322	2015670153	SRR7517742;SRR5535396	Test	Thailand	p.Ser450Leu	wt	wt	wt	wt	wt	p.Ser315Thr	wt	p.Lys43Arg	wt	wt	wt	p.Met306Ile	wt	wt	wt	wt
G05028	2015670063	SRR3725712	Test	Ivory_Coast	p.His445Asp	wt	wt	wt	wt	wt	p.Ser315Thr	wt	wt	wt	wt	wt	wt	wt	wt	wt	wt
G05032	2015670069	SRR3725708	Test	Ivory_Coast	p.Asp435Val	wt	wt	wt	wt	wt	p.Ser315Thr	wt	wt	wt	wt	wt	wt	n.1673432T>C	wt	wt	wt
G05034	2015670071	SRR3725719	Test	Ivory_Coast	p.His445Tyr	wt	wt	wt	wt	wt	p.Ser315Thr	wt	wt	wt	wt	wt	wt	n.1673425C>T	wt	p.Leu172Pro	wt
G05035	2015670072	SRR3725717	Test	Ivory_Coast	p.Ser450Leu	wt	n.517C>T	wt	wt	p.Ile21Val	wt	wt	wt	wt	wt	wt	wt	n.1673425C>T	wt	wt	wt
G05036	2015670073	SRR3725718	Test	Ivory_Coast	p.Asp435Val	p.Gln246Arg	wt	wt	wt	wt	p.Ser315Thr	wt	wt	wt	wt	wt	p.Gln497Arg	wt	wt	p.Val157Gly	wt
G05037	2015670074	SRR3725722	Test	Ivory_Coast	p.Ser450Leu	wt	wt	wt	wt	wt	p.Ser315Thr	wt	wt	wt	wt	wt	p.Met306Ile	wt	wt	wt	wt
G05038	2015670076	SRR3725711	Test	Ivory_Coast	p.Ser450Leu	wt	wt	wt	wt	wt	p.Pro100Thr	wt	wt	wt	wt	wt	wt	n.1673393G>C	wt	wt	wt
G05112	2015670219	SRR3732590	Test	Peru	p.Pro45Leu;p.Ser450Leu	wt	wt	wt	wt	wt	p.Ser315Thr	wt	wt	p.Leu50Arg	wt	wt	wt	wt	wt	wt	wt
G05114	2015670226	SRR7517830;SRR3732573	Test	Peru	wt	wt	wt	wt	wt	wt	wt	wt	wt	wt	wt	wt	wt	wt	wt	wt	wt
G05122	2015670230	SRR3732588	Test	Peru	p.Ser450Leu	p.Tyr32Asp	wt	wt	wt	wt	p.Ser315Thr	p.Thr267Ile	p.Lys43Arg	wt	wt	wt	p.Met306Ile	wt	wt	wt	wt
G05123	2015670231	SRR3732721	Test	Peru	p.Asp435Val	wt	wt	wt	wt	wt	p.Ser315Thr	wt	wt	wt	wt	wt	p.Tyr319Ser	wt	wt	p.Gln10Arg	wt
G05132	2015670240	SRR3732720	Test	Peru	wt	wt	wt	wt	wt	wt	wt	p.Lys319Asn	wt	wt	wt	wt	wt	wt	wt	wt	wt
G05136	2015670244	SRR3732589	Test	Peru	p.Ser450Leu	p.Tyr32Asp	wt	wt	wt	wt	p.Ser315Thr	p.Thr267Ile	p.Lys43Arg	wt	wt	wt	p.Met306Ile	wt	wt	wt	wt
G05137	2015670249	SRR3732594	Test	Peru	p.Ser450Leu	wt	wt	wt	wt	wt	wt	wt	wt	wt	wt	wt	wt	n.1673425C>T	wt	p.His51Arg	wt
G05138	2015670248	SRR7517786;SRR3732579	Test	Peru	p.Ser450Leu	wt	wt	wt	wt	wt	p.Ser315Thr	wt	wt	p.Glu60fs	wt	wt	wt	wt	wt	wt	wt
G05150	2015670311	SRR3732684	Test	Ivory_Coast	wt	wt	wt	wt	wt	wt	wt	p.Pro154Arg	wt	wt	wt	wt	wt	wt	wt	wt	wt
G05156	2015670271	SRR7517771;SRR3732641	Test	Peru	p.Ser450Leu	wt	wt	wt	wt	wt	wt	wt	wt	wt	wt	wt	wt	n.1673425C>T	wt	p.His51Arg	wt
G05165	2015670309	SRR3732703	Test	Ivory_Coast	wt	wt	wt	wt	wt	wt	wt	wt	wt	wt	wt	wt	wt	wt	wt	wt	wt
G05168	2015670316	SRR3732725	Test	Ivory_Coast	wt	wt	wt	wt	wt	wt	wt	wt	wt	wt	wt	wt	wt	wt	wt	wt	wt
G05171	2015670317	SRR3732695	Test	Ivory_Coast	wt	wt	wt	wt	wt	wt	wt	p.Pro163Thr	wt	wt	wt	wt	wt	wt	wt	wt	wt
G05172	2015670318	SRR3732706	Test	Ivory_Coast	wt	wt	wt	wt	wt	wt	wt	p.Pro154Arg	wt	wt	wt	wt	wt	wt	wt	wt	wt
G05174	2015670320	SRR3732691	Test	Ivory_Coast	wt	wt	wt	wt	wt	wt	wt	wt	wt	wt	wt	wt	wt	wt	wt	wt	wt
G05175	2015670324	SRR7517744;SRR3732643	Test	Ivory_Coast	wt	wt	wt	wt	wt	wt	wt	wt	wt	wt	wt	wt	wt	wt	wt	wt	wt
G05177	2015670325	SRR3732698	Test	Ivory_Coast	wt	wt	wt	wt	wt	wt	wt	wt	wt	wt	wt	wt	wt	wt	wt	wt	wt
G05179	2015670328	SRR3732707	Test	Ivory_Coast	wt	wt	wt	wt	wt	wt	wt	p.Pro154Arg	wt	wt	wt	wt	wt	wt	wt	wt	wt
G05181	2015670329	SRR3732726	Test	Ivory_Coast	wt	wt	wt	wt	wt	wt	wt	wt	wt	wt	wt	wt	wt	wt	wt	wt	wt
G05182	2015670327	SRR3732694	Test	Ivory_Coast	wt	wt	wt	wt	wt	wt	wt	p.Pro154Arg	wt	wt	wt	wt	wt	wt	wt	wt	wt
G05184	2015670331	SRR7517725	Test	Ivory_Coast	wt	wt	wt	wt	wt	wt	p.Pro605Ser	wt	wt	wt	wt	wt	wt	wt	wt	wt	wt
G05209	2015670227	SRR7517741;SRR3732710	Test	Peru	wt	wt	wt	wt	wt	wt	wt	wt	wt	wt	wt	wt	wt	wt	wt	wt	wt
G07408	2014670009	SRR7517680	Test	Peru	wt	wt	wt	wt	wt	wt	wt	wt	wt	wt	wt	wt	wt	wt	wt	wt	wt
G07418	2015670044	SRR7517681	Test	Ivory_Coast	p.Asp435Val	wt	wt	wt	wt	wt	p.Ser315Thr	wt	wt	wt	wt	wt	p.Ala505Val	n.1673432T>C	wt	p.Cys14Trp	wt
G07444	2014670120	SRR7517678	Test	DRC	p.Ser450Leu	p.Leu47fs	wt	wt	wt	wt	p.Ser315Thr	wt	wt	p.Arg39fs	wt	wt	p.Met306Ile	n.1673406C>T	wt	p.Thr135Ala	wt
G07446	2015670299	SRR7517679	Test	Ivory_Coast	wt	wt	wt	wt	wt	wt	wt	wt	wt	wt	wt	wt	wt	wt	wt	wt	wt
G07447	2015670301	SRR7517684	Test	Ivory_Coast	wt	wt	wt	wt	wt	wt	wt	wt	wt	wt	wt	wt	wt	wt	wt	wt	wt
G07448	2015670302	SRR7517685	Test	Ivory_Coast	wt	wt	wt	wt	wt	wt	wt	wt	wt	wt	wt	wt	wt	wt	wt	wt	wt
G07449	2015670304	SRR7517682	Test	Ivory_Coast	wt	p.Ala175Thr	wt	wt	wt	wt	wt	wt	wt	wt	wt	wt	wt	wt	wt	wt	wt
G07450	2015670305	SRR7517683	Test	Ivory_Coast	wt	wt	wt	wt	wt	wt	wt	wt	wt	wt	wt	wt	wt	wt	wt	wt	wt
G07451	2015670307	SRR7517686	Test	Ivory_Coast	wt	wt	wt	wt	wt	wt	wt	wt	wt	wt	wt	wt	wt	wt	wt	wt	wt
G07452	2015670310	SRR7517687	Test	Ivory_Coast	wt	wt	wt	wt	wt	wt	wt	p.Leu398Phe	wt	wt	wt	wt	wt	wt	wt	wt	wt
G07453	2015670315	SRR7517780	Test	Ivory_Coast	p.Val332Ile	wt	wt	wt	wt	wt	wt	wt	wt	wt	wt	wt	wt	wt	wt	wt	wt
G07454	2015670330	SRR7517779	Test	Ivory_Coast	wt	wt	wt	wt	wt	wt	wt	wt	wt	wt	wt	wt	wt	wt	wt	wt	wt
G07480	2015670182	SRR7517778	Test	Thailand	p.Val170Phe;p.Arg827Cys	p.Ser214fs	wt	wt	wt	wt	p.Ser315Thr	wt	p.Lys43Arg	wt	wt	wt	p.Met306Val	wt	wt	wt	wt
G07482	2015670174	SRR7517777	Test	Thailand	p.Ser450Leu;p.Leu731Pro	p.Ser214fs	wt	wt	wt	wt	p.Ser315Thr	wt	p.Lys43Arg	wt	wt	wt	p.Gly406Asp	wt	wt	p.Ile31Thr	wt
G07486	2015670159	SRR7517784	Test	Thailand	wt	wt	wt	wt	wt	wt	wt	wt	wt	p.Arg118fs	wt	wt	p.Gly95Asp	wt	wt	wt	wt
G07488	2015670169	SRR7517783	Test	Thailand	wt	wt	wt	wt	wt	wt	wt	wt	p.Lys43Arg	p.Arg217Gly	wt	wt	wt	wt	wt	wt	wt
G07489	2015670171	SRR7517782	Test	Thailand	wt	wt	wt	wt	wt	wt	wt	wt	p.Lys43Arg	wt	wt	wt	wt	wt	wt	wt	wt
G08154	2014670121	SRR7517781	Test	DRC	p.Ser450Leu	p.Pro230Leu	wt	wt	wt	wt	p.Ser315Thr	wt	p.Lys88Arg	p.Val135fs	wt	wt	p.Met306Val	wt	wt	wt	wt
G08155	2015670168	SRR7517776	Test	Thailand	wt	wt	wt	wt	wt	wt	wt	wt	wt	p.Leu94Pro	wt	wt	wt	wt	wt	wt	wt
G08156	2014670007	SRR7517775	Test	Peru	wt	wt	wt	wt	wt	wt	wt	wt	wt	wt	wt	wt	wt	wt	wt	wt	wt
G08747	2014670017	SRR7517801	Test	Peru	p.Glu250Gly	wt	wt	wt	wt	wt	wt	wt	wt	wt	wt	wt	wt	wt	wt	wt	wt
G08799	2015670228	SRR7517834	Test	Peru	p.Ser450Leu;p.Ala692Thr	wt	wt	wt	wt	wt	p.Ser315Thr	wt	p.Lys88Thr	p.Asp67Gly	wt	wt	p.Met306Ile	wt	wt	p.Asp136Gly	wt
G08800	2015670210	SRR7517831	Test	Peru	p.Asp435Val	wt	wt	wt	wt	wt	p.Ser315Thr	wt	wt	wt	wt	wt	p.Tyr319Ser	wt	wt	p.Gln10Arg	wt
G08801	2015670218	SRR7517832	Test	Peru	p.Ser450Leu;p.Val695Leu	wt	wt	wt	wt	wt	wt	wt	wt	wt	wt	wt	wt	n.1673423G>T	wt	wt	wt
G08802	2015670222	SRR7517829	Test	Peru	p.Glu250Gly	wt	wt	wt	wt	p.Ser94Ala	wt	wt	wt	wt	wt	wt	wt	wt	wt	wt	wt
G08804	2015670220	SRR7517827	Test	Peru	wt	p.Pro160Thr	wt	wt	wt	wt	wt	wt	wt	wt	wt	wt	wt	wt	wt	wt	wt
G08805	2015670221	SRR7517828	Test	Peru	wt	wt	wt	wt	wt	wt	wt	wt	wt	wt	wt	wt	wt	wt	wt	wt	wt
G08806	2015670223	SRR7517835	Test	Peru	wt	wt	wt	wt	wt	wt	wt	wt	wt	wt	wt	wt	wt	wt	wt	wt	wt
G08807	2015670217	SRR7517836	Test	Peru	p.Ser450Leu	wt	wt	wt	wt	wt	wt	wt	wt	wt	wt	wt	wt	n.1673425C>T	wt	p.His51Arg	wt
G08808	2015670225	SRR7517812	Test	Peru	wt	wt	wt	wt	wt	wt	wt	wt	wt	wt	wt	wt	wt	wt	wt	wt	wt
G08809	2015670224	SRR7517811	Test	Peru	wt	wt	wt	wt	wt	wt	wt	wt	wt	wt	wt	wt	wt	wt	wt	wt	wt
G08810	2015670233	SRR7517810	Test	Peru	p.Asp435Val	wt	wt	wt	wt	wt	p.Ser315Thr	wt	wt	p.Pro84Leu	wt	p.Gly232Asp	p.Tyr319Ser	wt	wt	p.Gln10Arg	wt
G08811	2015670234	SRR7517809	Test	Peru	p.His445Tyr	p.Ser399*	wt	wt	wt	wt	p.Ser315Thr	wt	wt	p.Gly73Ala	wt	wt	wt	n.1673425C>T	wt	wt	wt
G08812	2015670238	SRR7517816	Test	Peru	p.Ser450Leu	wt	wt	wt	wt	wt	wt	wt	wt	wt	wt	wt	wt	n.1673425C>T	wt	p.His51Arg	wt
G08813	2015670242	SRR7517815	Test	Peru	p.Ser450Leu	wt	wt	wt	wt	p.Ile21Thr	wt	wt	wt	p.Leu145Phe	wt	wt	p.Gln497Lys	n.1673425C>T	wt	p.His51Arg	wt
G08814	2015670243	SRR7517814	Test	Peru	p.Ser450Leu	wt	wt	wt	wt	wt	p.Ser315Thr	wt	wt	p.Val77Gly	wt	wt	p.Gly406Ala	wt	wt	wt	wt
G08815	2015670246	SRR7517813	Test	Peru	p.Ser450Leu	wt	wt	wt	wt	wt	p.Ser315Thr	wt	wt	p.Val77Gly	wt	wt	p.Met306Val	wt	wt	p.Leu4Ser	wt
G08818	2015670046	SRR7517792	Test	Ivory_Coast	p.Asp435Val	wt	wt	wt	wt	wt	p.Ser315Thr	wt	wt	wt	wt	wt	p.Gln497Arg	wt	wt	wt	wt
G08819	2015670058	SRR7517793	Test	Ivory_Coast	p.Asp435Val	p.Leu136Arg	wt	wt	wt	wt	p.Ser315Thr	wt	wt	wt	wt	wt	p.Met306Ile	n.1673432T>A	wt	p.His57Tyr	wt
G08820	2016670060	SRR7517794	Test	Ivory_Coast	p.Ser450Leu	p.Trp167*	wt	wt	wt	wt	p.Ser315Thr	wt	wt	wt	wt	wt	p.Met306Val	wt	wt	p.Ala146Glu	wt
G08821	2015670062	SRR7517795	Test	Ivory_Coast	wt	wt	wt	wt	wt	wt	wt	wt	wt	wt	wt	wt	wt	wt	wt	wt	wt
G08822	2015670065	SRR7517788	Test	Ivory_Coast	p.His445Asn;p.His445Pro;p.Lys446Gln	wt	wt	wt	wt	wt	p.Ser315Thr	wt	wt	wt	wt	wt	p.Met306Val	n.1673432T>C	wt	wt	wt
G08823	2015670066	SRR7517789	Test	Ivory_Coast	p.Val170Phe;p.His445Tyr	p.Ala20dup	wt	wt	wt	wt	p.Ser315Thr	wt	wt	wt	wt	wt	wt	n.1673432T>C	wt	p.Thr76Pro	wt
G08824	2015670067	SRR7517790	Test	Ivory_Coast	p.Asp435Val	p.Cys137Arg	n.905C>G	wt	wt	wt	p.Ser315Thr	wt	wt	wt	wt	wt	p.Ala439Val	n.1673432T>C	wt	wt	wt
G08825	2015670070	SRR7517791	Test	Ivory_Coast	p.Ser450Leu	wt	wt	wt	wt	wt	p.Ser315Thr	wt	wt	wt	wt	wt	p.Gln497Lys;p.Asp1024Asn	wt	wt	wt	wt
G08827	2015670255	SRR7517787	Test	Peru	p.Asp435Val	wt	wt	wt	wt	wt	p.Ser315Thr	wt	p.Lys43Arg	wt	wt	wt	p.Glu405Asp	wt	wt	wt	wt
G08828	2015670254	SRR7517768	Test	Peru	p.Ser450Leu	wt	wt	wt	wt	wt	wt	wt	wt	wt	wt	wt	wt	n.1673425C>T	wt	p.His51Arg	wt
G08829	2015670258	SRR7517767	Test	Peru	p.Glu207Lys;p.His445Tyr	wt	wt	wt	wt	p.Ile21Thr	wt	wt	wt	p.Leu145Phe	wt	wt	wt	n.1673425C>T	wt	p.His51Arg	wt
G08830	2015670261	SRR7517770	Test	Peru	p.Val170Phe	wt	wt	wt	wt	p.Ile21Thr	wt	wt	wt	p.Leu145Phe	wt	wt	p.Met1000Arg	n.1673425C>T	wt	p.His51Arg	wt
G08831	2015670270	SRR7517769	Test	Peru	p.Glu250Gly;p.Ser450Leu;p.Phe971Leu	wt	wt	wt	wt	wt	p.Ser315Thr	wt	wt	p.Arg39fs	wt	wt	p.Met306Ile	wt	wt	wt	wt
G08832	2015670269	SRR7517772	Test	Peru	p.Asp435Val	wt	wt	wt	wt	wt	p.Ser315Thr	wt	wt	p.Pro84Leu	wt	wt	p.Tyr319Ser	wt	wt	p.Gln10Arg	wt
G08834	2014670100	SRR7517774	Test	DRC	p.Ser450Leu	p.Pro230Leu	wt	wt	wt	wt	p.Ser315Thr	wt	p.Lys88Arg	p.Val135fs	wt	wt	p.Met306Val	wt	wt	wt	wt
G08835	2015670312	SRR7517773	Test	Ivory_Coast	wt	wt	wt	wt	wt	wt	wt	p.Pro154Arg	wt	wt	wt	wt	wt	wt	wt	wt	wt
G08836	2015670321	SRR7517760	Test	Ivory_Coast	wt	wt	wt	wt	wt	wt	wt	wt	wt	wt	wt	wt	wt	wt	wt	wt	wt
G08840	2015670166	SRR7517739	Test	Thailand	p.Ser450Leu	wt	wt	wt	wt	wt	p.Ser315Thr	wt	wt	wt	wt	wt	wt	wt	wt	wt	wt
G07220	2012186112	SRR7517805;SRR7517726	Training	Switzerland	p.Asp435Val	p.Trp167Ser	wt	wt	wt	wt	p.Ser315Thr	wt	p.Lys88Arg	wt	wt	wt	p.Met306Val	wt	wt	wt	wt
G07221	2012186104	SRR7517736;SRR7517722	Training	Switzerland	p.Ser450Leu	p.Trp256fs	n.517C>T	wt	wt	wt	p.Ser315Thr	wt	wt	wt	wt	wt	p.Met306Val	wt	n.2715346G>A	p.Val7Ala	wt
G07224	2011186007	SRR7517738;SRR7517724	Training	Switzerland	p.Ser450Leu	p.Trp256*	wt	wt	wt	wt	p.Ser315Thr	wt	p.Lys43Arg	wt	wt	wt	p.Met306Leu	wt	wt	p.Val131fs	wt
G07225	2011186016	SRR7517737;SRR7517721	Training	Switzerland	p.Ser450Leu	wt	wt	wt	wt	wt	p.Ser315Thr	p.Ala463Ser	wt	p.Ser149Arg	wt	wt	p.Met306Val	wt	wt	p.Phe94Cys	wt
G07226	2011186019	SRR7517723	Training	Switzerland	p.His445Asn;p.Ser493Leu	p.His281Pro	wt	wt	wt	wt	p.Ser315Thr	wt	p.Lys88Arg	wt	wt	wt	p.Met306Ile	n.1673425C>T	n.2715344G>A	wt	n.2289252T>C
G07227	2010186010	SRR7517719	Training	Switzerland	p.Ser450Leu	wt	wt	wt	wt	wt	p.Ser315Thr	wt	p.Lys43Arg	wt	wt	wt	p.Met306Val	wt	wt	p.Cys138Ser	wt
G07228	2010186015	SRR7517732;SRR7517720	Training	Switzerland	p.Asp435Val	p.Phe414fs	n.517C>T	wt	wt	wt	p.Ser315Thr	wt	wt	wt	p.Ala311Val	wt	p.Gln497Arg	wt	wt	wt	wt
G07229	2013179601	SRR7517731;SRR7517727	Training	Switzerland	wt	p.Arg452Ser	wt	wt	wt	wt	p.Ser315Thr	p.Ala463Ser	wt	wt	wt	wt	p.Met306Val	wt	n.2715401G>C	p.Tyr103*	wt
G07231	2010186021	SRR7517728	Training	Switzerland	p.Glu423Gly;p.Ser450Leu	wt	n.517C>T	wt	wt	wt	p.Ser315Thr	wt	wt	wt	wt	wt	p.Met306Ile	wt	wt	wt	wt
G07232	2012500139	SRR7517734;SRR7517755	Training	Switzerland	wt	wt	wt	wt	wt	p.Ser94Ala	wt	wt	wt	p.Leu90Phe	wt	wt	p.Gly851Val	n.1673423G>T	wt	wt	wt
G07236	2013500332	SRR7517802;SRR7517753	Training	Switzerland	wt	wt	wt	wt	wt	wt	p.Gln439His	wt	wt	wt	wt	wt	wt	wt	wt	wt	wt
G07237	2007186058	SRR7517708;SRR7517754	Training	Switzerland	p.His445Tyr	wt	wt	wt	wt	wt	wt	wt	wt	wt	wt	wt	wt	wt	wt	wt	wt
G07239	2013186114	SRR7517766;SRR7517751	Training	Switzerland	p.His445Asp	wt	wt	wt	wt	wt	p.Ser315Thr	p.Arg578Gln	p.Lys43Arg	wt	wt	wt	wt	wt	wt	wt	wt
G07241	2011186001	SRR7517763;SRR7517752	Training	Switzerland	p.Ser450Leu	wt	wt	wt	wt	wt	p.Ser315Thr	wt	p.Lys43Arg	wt	wt	wt	p.Met306Val	wt	n.2715342C>T	wt	wt
G07242	2011186003	SRR7517764;SRR7517749	Training	Switzerland	p.Asp435Tyr;p.Ile491Met	wt	n.514A>C	wt	wt	wt	p.Ser315Thr	wt	wt	wt	wt	wt	wt	n.1673425C>T	wt	wt	wt
G07243	2010180600	SRR7517803;SRR7517750	Training	Switzerland	wt	wt	wt	wt	wt	wt	wt	wt	p.Lys88Arg	wt	wt	wt	wt	n.1673425C>T	wt	wt	wt
G07245	2010500186	SRR7517747	Training	Switzerland	wt	wt	wt	wt	wt	wt	wt	wt	wt	p.Gly214Ala	wt	wt	wt	n.1673425C>T	wt	wt	wt
G07246	2009178205	SRR7517761;SRR7517748	Training	Switzerland	wt	wt	wt	wt	wt	wt	wt	p.Asp94Asn	wt	wt	wt	wt	wt	n.1673425C>T	wt	wt	wt
G07247	2008180108	SRR7517762;SRR7517705	Training	Switzerland	wt	wt	wt	wt	wt	wt	wt	wt	wt	p.Ala119Thr;p.Ala19Ser	wt	wt	wt	n.1673425C>T	wt	wt	wt
G07248	2007179932	SRR7517704	Training	Switzerland	wt	wt	wt	wt	wt	wt	wt	wt	wt	wt	wt	wt	wt	n.1673425C>T	wt	wt	wt
G07249	2007186133	SRR7517796;SRR7517703	Training	Switzerland	wt	wt	wt	wt	wt	wt	wt	wt	wt	p.Leu108Arg	wt	wt	wt	n.1673425C>T	wt	wt	wt
G07250	2007186136	SRR7517797;SRR7517702	Training	Switzerland	wt	wt	wt	wt	wt	wt	wt	wt	wt	p.Pro75Thr	wt	wt	p.Asp752His	n.1673425C>T	wt	wt	wt
G07251	2013181445	SRR7517798;SRR7517701	Training	Switzerland	wt	wt	wt	wt	wt	wt	p.Gly279Ala	wt	wt	wt	wt	wt	wt	wt	wt	wt	wt
G07252	2013181605	SRR7517700	Training	Switzerland	wt	wt	wt	wt	wt	wt	wt	wt	wt	wt	wt	wt	wt	wt	wt	wt	wt
G07253	2013181682	SRR7517699	Training	Switzerland	wt	wt	wt	wt	wt	wt	wt	wt	wt	wt	wt	wt	wt	wt	wt	wt	wt
G07254	2013181710	SRR7517698	Training	Switzerland	wt	wt	wt	wt	wt	wt	wt	wt	wt	wt	wt	wt	wt	wt	wt	wt	wt
G07255	2013181808	SRR7517707	Training	Switzerland	wt	wt	wt	wt	wt	wt	wt	wt	p.Lys43Arg	wt	wt	wt	wt	wt	wt	wt	wt
G07256	2013181826	SRR7517706	Training	Switzerland	wt	wt	wt	wt	wt	wt	wt	wt	wt	wt	wt	wt	wt	wt	wt	wt	wt
G07258	2013181290	SRR7517729;SRR7517709	Training	Switzerland	wt	wt	wt	wt	wt	wt	wt	wt	wt	wt	wt	wt	wt	wt	wt	wt	wt
G07259	2013181203	SRR7517710	Training	Switzerland	wt	wt	wt	wt	wt	wt	wt	wt	wt	wt	wt	wt	wt	wt	wt	wt	wt
G07263	2010186016	SRR7517714	Training	Switzerland	p.His445Asp	wt	wt	wt	wt	wt	p.Ser315Thr	wt	wt	wt	wt	wt	p.Met306Ile	wt	wt	wt	wt
G07264	2011186013	SRR7517757;SRR7517715	Training	Switzerland	p.His445Asp	wt	wt	wt	wt	wt	wt	wt	wt	p.Arg39fs	wt	wt	wt	n.1673425C>T	wt	wt	wt
G07265	2010186004	SRR7517716	Training	Switzerland	p.His445Tyr	wt	wt	wt	wt	wt	p.Ser315Thr	wt	p.Lys43Arg	wt	wt	wt	wt	wt	wt	p.Lys96Thr	wt
G07266	2013500218	SRR7517758;SRR7517717	Training	Switzerland	wt	wt	wt	wt	wt	wt	wt	p.Asp834Ala	wt	wt	wt	wt	wt	n.1673425C>T	wt	wt	wt
G07268	2010180495	SRR7517692;SRR7517718	Training	Switzerland	wt	wt	wt	wt	wt	wt	wt	wt	wt	wt	wt	wt	wt	n.1673425C>T	wt	wt	wt
G07269	2009186003	SRR7517818;SRR7517688	Training	Switzerland	p.Ser450Leu	p.Lys37fs	wt	n.1401A>G	n.1401A>G	wt	p.Ser315Thr	wt	p.Lys43Arg	wt	wt	wt	wt	wt	wt	p.Gln10His	wt
G07271	2008186028	SRR7517817;SRR7517694	Training	Switzerland	p.Ser450Leu	wt	wt	n.1401A>G	n.1401A>G	wt	p.Ser315Thr	wt	p.Lys43Arg	wt	wt	wt	p.Asp354Ala	wt	wt	p.Asp63Ala	wt
G07272	2011186010	SRR7517690;SRR7517820	Training	Switzerland	p.Ser450Leu	p.Phe349fs	wt	wt	wt	wt	p.Ser315Thr	p.Asp94Tyr	p.Lys88Arg	p.Arg158Leu	wt	wt	p.Asp328Tyr	wt	wt	p.Glu107*	wt
G07273	2008186034	SRR7517819;SRR7517689	Training	Switzerland	p.Ser450Leu	p.Pro192Ser	wt	wt	wt	wt	p.Tyr155Ser	p.Asp94Gly	p.Lys88Arg	wt	wt	wt	p.Met306Val;p.Asp1024Asn;p.Thr1082Ala	n.1673425C>T	wt	p.Val139Ala	wt
G07274	2007186071	SRR7517822	Training	Switzerland	p.Ser450Leu;p.Glu761Asp	wt	n.517C>T	wt	wt	wt	p.Ser315Thr	wt	wt	wt	wt	wt	p.Asp354Ala	wt	n.2715369C>A	p.Ile133Thr;p.Ile6Leu	wt
G07275	2006186137	SRR7517821;SRR7517695	Training	Switzerland	p.Ser450Leu	p.Glu3fs	wt	n.1401A>G	n.1401A>G	wt	p.Ser315Thr	wt	p.Lys43Arg	wt	p.Val163Ile	wt	p.Gln497Arg	wt	wt	wt	n.2289252T>C
G07276	2012186115	SRR7517697;SRR7517824	Training	Switzerland	p.Ser450Leu	wt	wt	wt	wt	wt	p.Ser315Thr	p.Asp94Gly	p.Lys88Arg	wt	wt	wt	p.Gln497Arg	wt	wt	wt	wt
G07277	2010186002	SRR7517823;SRR7517691	Training	Switzerland	p.Ser450Leu	wt	wt	wt	wt	wt	p.Ser315Thr	p.Asp94Asn;p.Val651Ile	wt	p.Val66Leu	wt	wt	p.Asp1024Asn	wt	n.2715352T>C	wt	wt
G07279	2013186101	SRR7517696;SRR7517825	Training	Switzerland	p.Ser450Leu	wt	wt	wt	wt	wt	p.Ser315Thr	p.Asp94Gly	p.Lys88Arg	wt	wt	wt	p.Asp1024Asn	n.1673425C>T	wt	p.Ile6Thr	wt
G08753	2012186116	SRR7517799	Training	Switzerland	p.Ser450Leu	wt	wt	wt	wt	wt	p.Lys557Asn;p.Ser315Thr	wt	p.Lys43Arg	wt	wt	wt	p.Met306Val	n.1673432T>C	wt	p.Gln10Pro	wt
G08754	2011186014	SRR7517804	Training	Switzerland	p.His445Leu	wt	n.514A>C	wt	wt	wt	p.Ser315Thr	p.Glu162Ala	wt	wt	wt	wt	p.Met306Val	n.1673425C>T	wt	wt	wt
G08757	2012186102	SRR7517735	Training	Switzerland	p.Ser450Leu;p.Asp634Gly	wt	wt	wt	wt	wt	p.Ser315Thr	wt	p.Lys43Arg	wt	wt	wt	p.Met306Val	wt	wt	p.Ser59Pro	wt
G08765	2013186119	SRR7517806	Training	Switzerland	p.Ser450Leu	wt	wt	wt	wt	wt	p.Asp329Ala	wt	p.Lys43Arg	wt	wt	wt	p.Met306Ile	wt	wt	p.Phe106Leu	wt
G08768	2009500147	SRR7517765	Training	Switzerland	p.His445Asp	p.Pro334Ala	wt	wt	wt	p.Ile21Val	wt	wt	wt	p.Arg137Gln	wt	wt	wt	wt	wt	wt	wt
G08779	2011500115	SRR7517693	Training	Switzerland	wt	wt	wt	wt	wt	p.Ser94Ala	wt	wt	p.Lys43Arg	wt	wt	wt	wt	n.1673425C>T	wt	wt	wt
G19978	2009500013	SRR7517740	Training	Switzerland	wt	wt	wt	wt	wt	wt	wt	wt	wt	wt	wt	wt	wt	n.1673425C>T	wt	wt	wt
G21370	2008186033	SRR7517745	Training	Switzerland	p.Thr400Ala;p.Ser450Leu	p.Pro284fs	wt	n.1401A>G	n.1401A>G	wt	p.Ser315Thr	wt	p.Lys43Arg	wt	wt	wt	p.Met306Val	wt	wt	p.Gly97fs	wt
